# Supplementary material for: A Trimodality, Four-Step Treatment including Chemotherapy, Pleurectomy/Decortication and Radiotherapy in Early-Stage Malignant Pleural Mesothelioma: A Single-Institution Retrospective Case Series Study
Source: Cancers (Basel). 2021 Dec 29;14(1):142. doi: 10.3390/cancers14010142 (PMC8749971; doi:10.3390/cancers14010142)
Supplement: Supplementary file 1 [file cancers-14-00142-s001.zip]

Archive with 1 entries (1 files):
- cancers-1472763-supplementary.pdf
